# Supplementary material for: Comparative analysis of dCas9-VP64 variants and multiplexed guide RNAs mediating CRISPR activation
Source: PLoS One. 2022 Jun 28;17(6):e0270008. doi: 10.1371/journal.pone.0270008 (PMC9239446; doi:10.1371/journal.pone.0270008)
Supplement: S2 Table — (XLSX) [file pone.0270008.s002.xlsx]

## Sheet: Fig.1B-ASCL1
Number of families	1
Number of comparisons per family	7
Alpha	0.05
Dunnett's multiple comparisons test	Mean Diff.	95.00% CI of diff.	Below threshold?	Summary	Adjusted P Value	A-?
Control vs. dCas9-VP64	-5.554	-264.5 to 253.4	No	ns	>0.9999	B	dCas9-VP64
Control vs. VP64-dCas9-VP64	-33.28	-292.2 to 225.7	No	ns	0.9994	C	VP64-dCas9-VP64
Control vs. dCas9-Suntag+scFV-VP64	-33.48	-292.4 to 225.5	No	ns	0.9994	D	dCas9-Suntag+scFV-VP64
Control vs. dCas9-VP64+MCP-VP64	-350.2	-609.1 to -91.23	Yes	**	0.0064	E	dCas9-VP64+MCP-VP64
Control vs. SPH	-3337	-3596 to -3078	Yes	****	<0.0001	F	SPH
Control vs. SAM	-3061	-3320 to -2802	Yes	****	<0.0001	G	SAM
Control vs. dCas9-p300	-157.5	-416.5 to 101.4	No	ns	0.365	H	dCas9-p300
Number of families	1
Number of comparisons per family	28
Alpha	0.05
Tukey's multiple comparisons test	Mean Diff.	95.00% CI of diff.	Below threshold?	Summary	Adjusted P Value
Control vs. dCas9-VP64	-5.554	-312.2 to 301.1	No	ns	>0.9999	A-B
Control vs. VP64-dCas9-VP64	-33.28	-339.9 to 273.3	No	ns	>0.9999	A-C
Control vs. dCas9-Suntag+scFV-VP64	-33.48	-340.1 to 273.1	No	ns	>0.9999	A-D
Control vs. dCas9-VP64+MCP-VP64	-350.2	-656.8 to -43.56	Yes	*	0.0196	A-E
Control vs. SPH	-3337	-3644 to -3031	Yes	****	<0.0001	A-F
Control vs. SAM	-3061	-3368 to -2755	Yes	****	<0.0001	A-G
Control vs. dCas9-p300	-157.5	-464.2 to 149.1	No	ns	0.6414	A-H
dCas9-VP64 vs. VP64-dCas9-VP64	-27.73	-334.4 to 278.9	No	ns	>0.9999	B-C
dCas9-VP64 vs. dCas9-Suntag+scFV-VP64	-27.93	-334.6 to 278.7	No	ns	>0.9999	B-D
dCas9-VP64 vs. dCas9-VP64+MCP-VP64	-344.6	-651.3 to -38.01	Yes	*	0.0221	B-E
dCas9-VP64 vs. SPH	-3332	-3638 to -3025	Yes	****	<0.0001	B-F
dCas9-VP64 vs. SAM	-3056	-3362 to -2749	Yes	****	<0.0001	B-G
dCas9-VP64 vs. dCas9-p300	-152	-458.6 to 154.6	No	ns	0.6782	B-H
VP64-dCas9-VP64 vs. dCas9-Suntag+scFV-VP64	-0.2016	-306.8 to 306.4	No	ns	>0.9999	C-D
VP64-dCas9-VP64 vs. dCas9-VP64+MCP-VP64	-316.9	-623.5 to -10.28	Yes	*	0.0402	C-E
VP64-dCas9-VP64 vs. SPH	-3304	-3610 to -2997	Yes	****	<0.0001	C-F
VP64-dCas9-VP64 vs. SAM	-3028	-3335 to -2721	Yes	****	<0.0001	C-G
VP64-dCas9-VP64 vs. dCas9-p300	-124.2	-430.9 to 182.4	No	ns	0.8434	C-H
dCas9-Suntag+scFV-VP64 vs. dCas9-VP64+MCP-VP64	-316.7	-623.3 to -10.08	Yes	*	0.0404	D-E
dCas9-Suntag+scFV-VP64 vs. SPH	-3304	-3610 to -2997	Yes	****	<0.0001	D-F
dCas9-Suntag+scFV-VP64 vs. SAM	-3028	-3335 to -2721	Yes	****	<0.0001	D-G
dCas9-Suntag+scFV-VP64 vs. dCas9-p300	-124	-430.7 to 182.6	No	ns	0.8444	D-H
dCas9-VP64+MCP-VP64 vs. SPH	-2987	-3294 to -2680	Yes	****	<0.0001	E-F
dCas9-VP64+MCP-VP64 vs. SAM	-2711	-3018 to -2405	Yes	****	<0.0001	E-G
dCas9-VP64+MCP-VP64 vs. dCas9-p300	192.7	-114.0 to 499.3	No	ns	0.4132	E-H
SPH vs. SAM	275.7	-30.90 to 582.3	No	ns	0.0947	F-G
SPH vs. dCas9-p300	3180	2873 to 3486	Yes	****	<0.0001	F-H
SAM vs. dCas9-p300	2904	2597 to 3210	Yes	****	<0.0001	G-H

## Sheet: Fig.1B-MYOD1
Number of families	1
Number of comparisons per family	7
Alpha	0.05
Dunnett's multiple comparisons test	Mean Diff.	95.00% CI of diff.	Below threshold?	Summary	Adjusted P Value	A-?
Control vs. dCas9-VP64	-7.2	-52.28 to 37.88	No	ns	0.9954	B	dCas9-VP64
Control vs. VP64-dCas9-VP64	-28.76	-73.83 to 16.32	No	ns	0.3213	C	VP64-dCas9-VP64
Control vs. dCas9-Suntag+scFV-VP64	-22	-67.08 to 23.08	No	ns	0.5781	D	dCas9-Suntag+scFV-VP64
Control vs. dCas9-VP64+MCP-VP64	-137.6	-182.7 to -92.53	Yes	****	<0.0001	E	dCas9-VP64+MCP-VP64
Control vs. SPH	-200.6	-245.7 to -155.6	Yes	****	<0.0001	F	SPH
Control vs. SAM	-402.4	-447.5 to -357.4	Yes	****	<0.0001	G	SAM
Control vs. dCas9-p300	-101.4	-146.5 to -56.36	Yes	****	<0.0001	H	dCas9-p300
Number of families	1
Number of comparisons per family	28
Alpha	0.05
Tukey's multiple comparisons test	Mean Diff.	95.00% CI of diff.	Below threshold?	Summary	Adjusted P Value
Control vs. dCas9-VP64	-7.2	-60.57 to 46.17	No	ns	0.9997	A-B
Control vs. VP64-dCas9-VP64	-28.76	-82.13 to 24.62	No	ns	0.59	A-C
Control vs. dCas9-Suntag+scFV-VP64	-22	-75.37 to 31.37	No	ns	0.8324	A-D
Control vs. dCas9-VP64+MCP-VP64	-137.6	-191.0 to -84.23	Yes	****	<0.0001	A-E
Control vs. SPH	-200.6	-254.0 to -147.3	Yes	****	<0.0001	A-F
Control vs. SAM	-402.4	-455.8 to -349.1	Yes	****	<0.0001	A-G
Control vs. dCas9-p300	-101.4	-154.8 to -48.06	Yes	***	0.0001	A-H
dCas9-VP64 vs. VP64-dCas9-VP64	-21.56	-74.93 to 31.82	No	ns	0.8455	B-C
dCas9-VP64 vs. dCas9-Suntag+scFV-VP64	-14.8	-68.17 to 38.58	No	ns	0.9741	B-D
dCas9-VP64 vs. dCas9-VP64+MCP-VP64	-130.4	-183.8 to -77.03	Yes	****	<0.0001	B-E
dCas9-VP64 vs. SPH	-193.4	-246.8 to -140.1	Yes	****	<0.0001	B-F
dCas9-VP64 vs. SAM	-395.2	-448.6 to -341.9	Yes	****	<0.0001	B-G
dCas9-VP64 vs. dCas9-p300	-94.24	-147.6 to -40.86	Yes	***	0.0003	B-H
VP64-dCas9-VP64 vs. dCas9-Suntag+scFV-VP64	6.757	-46.62 to 60.13	No	ns	0.9998	C-D
VP64-dCas9-VP64 vs. dCas9-VP64+MCP-VP64	-108.8	-162.2 to -55.48	Yes	****	<0.0001	C-E
VP64-dCas9-VP64 vs. SPH	-171.9	-225.2 to -118.5	Yes	****	<0.0001	C-F
VP64-dCas9-VP64 vs. SAM	-373.7	-427.1 to -320.3	Yes	****	<0.0001	C-G
VP64-dCas9-VP64 vs. dCas9-p300	-72.68	-126.1 to -19.31	Yes	**	0.0044	C-H
dCas9-Suntag+scFV-VP64 vs. dCas9-VP64+MCP-VP64	-115.6	-169.0 to -62.23	Yes	****	<0.0001	D-E
dCas9-Suntag+scFV-VP64 vs. SPH	-178.6	-232.0 to -125.3	Yes	****	<0.0001	D-F
dCas9-Suntag+scFV-VP64 vs. SAM	-380.4	-433.8 to -327.1	Yes	****	<0.0001	D-G
dCas9-Suntag+scFV-VP64 vs. dCas9-p300	-79.44	-132.8 to -26.06	Yes	**	0.0019	D-H
dCas9-VP64+MCP-VP64 vs. SPH	-63.02	-116.4 to -9.649	Yes	*	0.0151	E-F
dCas9-VP64+MCP-VP64 vs. SAM	-264.8	-318.2 to -211.5	Yes	****	<0.0001	E-G
dCas9-VP64+MCP-VP64 vs. dCas9-p300	36.17	-17.20 to 89.54	No	ns	0.3283	E-H
SPH vs. SAM	-201.8	-255.2 to -148.4	Yes	****	<0.0001	F-G
SPH vs. dCas9-p300	99.19	45.82 to 152.6	Yes	***	0.0002	F-H
SAM vs. dCas9-p300	301	247.6 to 354.4	Yes	****	<0.0001	G-H

## Sheet: Fig.1B-NEUROD1
Number of families	1
Number of comparisons per family	7
Alpha	0.05
Dunnett's multiple comparisons test	Mean Diff.	95.00% CI of diff.	Below threshold?	Summary	Adjusted P Value	A-?
Control vs. dCas9-VP64	-3.866	-38.19 to 30.46	No	ns	0.9995	B	dCas9-VP64
Control vs. VP64-dCas9-VP64	-9.166	-43.49 to 25.16	No	ns	0.9459	C	VP64-dCas9-VP64
Control vs. dCas9-Suntag+scFV-VP64	-53.08	-87.40 to -18.75	Yes	**	0.002	D	dCas9-Suntag+scFV-VP64
Control vs. dCas9-VP64+MCP-VP64	-145.5	-179.8 to -111.2	Yes	****	<0.0001	E	dCas9-VP64+MCP-VP64
Control vs. SPH	-117.4	-151.7 to -83.07	Yes	****	<0.0001	F	SPH
Control vs. SAM	-299.1	-333.4 to -264.8	Yes	****	<0.0001	G	SAM
Control vs. dCas9-p300	-269.3	-303.6 to -235.0	Yes	****	<0.0001	H	dCas9-p300
Number of families	1
Number of comparisons per family	28
Alpha	0.05
Tukey's multiple comparisons test	Mean Diff.	95.00% CI of diff.	Below threshold?	Summary	Adjusted P Value
Control vs. dCas9-VP64	-3.866	-44.51 to 36.78	No	ns	>0.9999	A-B
Control vs. VP64-dCas9-VP64	-9.166	-49.81 to 31.48	No	ns	0.9919	A-C
Control vs. dCas9-Suntag+scFV-VP64	-53.08	-93.72 to -12.43	Yes	**	0.0065	A-D
Control vs. dCas9-VP64+MCP-VP64	-145.5	-186.1 to -104.8	Yes	****	<0.0001	A-E
Control vs. SPH	-117.4	-158.0 to -76.76	Yes	****	<0.0001	A-F
Control vs. SAM	-299.1	-339.8 to -258.5	Yes	****	<0.0001	A-G
Control vs. dCas9-p300	-269.3	-309.9 to -228.6	Yes	****	<0.0001	A-H
dCas9-VP64 vs. VP64-dCas9-VP64	-5.3	-45.94 to 35.34	No	ns	0.9997	B-C
dCas9-VP64 vs. dCas9-Suntag+scFV-VP64	-49.21	-89.85 to -8.568	Yes	*	0.0123	B-D
dCas9-VP64 vs. dCas9-VP64+MCP-VP64	-141.6	-182.3 to -101.0	Yes	****	<0.0001	B-E
dCas9-VP64 vs. SPH	-113.5	-154.2 to -72.89	Yes	****	<0.0001	B-F
dCas9-VP64 vs. SAM	-295.2	-335.9 to -254.6	Yes	****	<0.0001	B-G
dCas9-VP64 vs. dCas9-p300	-265.4	-306.1 to -224.8	Yes	****	<0.0001	B-H
VP64-dCas9-VP64 vs. dCas9-Suntag+scFV-VP64	-43.91	-84.55 to -3.268	Yes	*	0.0295	C-D
VP64-dCas9-VP64 vs. dCas9-VP64+MCP-VP64	-136.3	-177.0 to -95.68	Yes	****	<0.0001	C-E
VP64-dCas9-VP64 vs. SPH	-108.2	-148.9 to -67.59	Yes	****	<0.0001	C-F
VP64-dCas9-VP64 vs. SAM	-289.9	-330.6 to -249.3	Yes	****	<0.0001	C-G
VP64-dCas9-VP64 vs. dCas9-p300	-260.1	-300.8 to -219.5	Yes	****	<0.0001	C-H
dCas9-Suntag+scFV-VP64 vs. dCas9-VP64+MCP-VP64	-92.41	-133.1 to -51.77	Yes	****	<0.0001	D-E
dCas9-Suntag+scFV-VP64 vs. SPH	-64.32	-105.0 to -23.68	Yes	**	0.001	D-F
dCas9-Suntag+scFV-VP64 vs. SAM	-246	-286.7 to -205.4	Yes	****	<0.0001	D-G
dCas9-Suntag+scFV-VP64 vs. dCas9-p300	-216.2	-256.8 to -175.6	Yes	****	<0.0001	D-H
dCas9-VP64+MCP-VP64 vs. SPH	28.09	-12.55 to 68.73	No	ns	0.3072	E-F
dCas9-VP64+MCP-VP64 vs. SAM	-153.6	-194.3 to -113.0	Yes	****	<0.0001	E-G
dCas9-VP64+MCP-VP64 vs. dCas9-p300	-123.8	-164.4 to -83.15	Yes	****	<0.0001	E-H
SPH vs. SAM	-181.7	-222.4 to -141.1	Yes	****	<0.0001	F-G
SPH vs. dCas9-p300	-151.9	-192.5 to -111.2	Yes	****	<0.0001	F-H
SAM vs. dCas9-p300	29.83	-10.81 to 70.47	No	ns	0.2465	G-H

## Sheet: Fig.1C-Neurog2
Number of families	1
Number of comparisons per family	7
Alpha	0.05
Dunnett's multiple comparisons test	Mean Diff.	95.00% CI of diff.	Below threshold?	Summary	Adjusted P Value	A-?
Control vs. dCas9-VP64	-7.553	-57.26 to 42.16	No	ns	0.9972	B	dCas9-VP64
Control vs. VP64-dCas9-VP64	-21.69	-71.40 to 28.02	No	ns	0.6798	C	VP64-dCas9-VP64
Control vs. dCas9-Suntag+scFV-VP64	-10.63	-60.34 to 39.08	No	ns	0.9817	D	dCas9-Suntag+scFV-VP64
Control vs. dCas9-VP64+MCP-VP64	-29.85	-79.56 to 19.86	No	ns	0.3772	E	dCas9-VP64+MCP-VP64
Control vs. SPH	-191.6	-241.3 to -141.9	Yes	****	<0.0001	F	SPH
Control vs. SAM	-134.2	-183.9 to -84.51	Yes	****	<0.0001	G	SAM
Control vs. dCas9-p300	-4.797	-54.51 to 44.91	No	ns	0.9996	H	dCas9-p300
Number of families	1
Number of comparisons per family	28
Alpha	0.05
Tukey's multiple comparisons test	Mean Diff.	95.00% CI of diff.	Below threshold?	Summary	Adjusted P Value
Control vs. dCas9-VP64	-7.553	-66.41 to 51.31	No	ns	0.9998	A-B
Control vs. VP64-dCas9-VP64	-21.69	-80.55 to 37.17	No	ns	0.8952	A-C
Control vs. dCas9-Suntag+scFV-VP64	-10.63	-69.49 to 48.23	No	ns	0.9979	A-D
Control vs. dCas9-VP64+MCP-VP64	-29.85	-88.71 to 29.01	No	ns	0.6549	A-E
Control vs. SPH	-191.6	-250.5 to -132.8	Yes	****	<0.0001	A-F
Control vs. SAM	-134.2	-193.1 to -75.36	Yes	****	<0.0001	A-G
Control vs. dCas9-p300	-4.797	-63.66 to 54.06	No	ns	>0.9999	A-H
dCas9-VP64 vs. VP64-dCas9-VP64	-14.13	-72.99 to 44.73	No	ns	0.9883	B-C
dCas9-VP64 vs. dCas9-Suntag+scFV-VP64	-3.075	-61.94 to 55.79	No	ns	>0.9999	B-D
dCas9-VP64 vs. dCas9-VP64+MCP-VP64	-22.3	-81.16 to 36.56	No	ns	0.8817	B-E
dCas9-VP64 vs. SPH	-184.1	-242.9 to -125.2	Yes	****	<0.0001	B-F
dCas9-VP64 vs. SAM	-126.7	-185.5 to -67.81	Yes	****	<0.0001	B-G
dCas9-VP64 vs. dCas9-p300	2.756	-56.10 to 61.62	No	ns	>0.9999	B-H
VP64-dCas9-VP64 vs. dCas9-Suntag+scFV-VP64	11.06	-47.80 to 69.92	No	ns	0.9973	C-D
VP64-dCas9-VP64 vs. dCas9-VP64+MCP-VP64	-8.163	-67.02 to 50.70	No	ns	0.9996	C-E
VP64-dCas9-VP64 vs. SPH	-169.9	-228.8 to -111.1	Yes	****	<0.0001	C-F
VP64-dCas9-VP64 vs. SAM	-112.5	-171.4 to -53.68	Yes	***	0.0001	C-G
VP64-dCas9-VP64 vs. dCas9-p300	16.89	-41.97 to 75.75	No	ns	0.9689	C-H
dCas9-Suntag+scFV-VP64 vs. dCas9-VP64+MCP-VP64	-19.22	-78.08 to 39.64	No	ns	0.9401	D-E
dCas9-Suntag+scFV-VP64 vs. SPH	-181	-239.9 to -122.1	Yes	****	<0.0001	D-F
dCas9-Suntag+scFV-VP64 vs. SAM	-123.6	-182.5 to -64.74	Yes	****	<0.0001	D-G
dCas9-Suntag+scFV-VP64 vs. dCas9-p300	5.831	-53.03 to 64.69	No	ns	>0.9999	D-H
dCas9-VP64+MCP-VP64 vs. SPH	-161.8	-220.6 to -102.9	Yes	****	<0.0001	E-F
dCas9-VP64+MCP-VP64 vs. SAM	-104.4	-163.2 to -45.51	Yes	***	0.0003	E-G
dCas9-VP64+MCP-VP64 vs. dCas9-p300	25.05	-33.81 to 83.91	No	ns	0.8101	E-H
SPH vs. SAM	57.4	-1.462 to 116.3	No	ns	0.0587	F-G
SPH vs. dCas9-p300	186.8	128.0 to 245.7	Yes	****	<0.0001	F-H
SAM vs. dCas9-p300	129.4	70.57 to 188.3	Yes	****	<0.0001	G-H

## Sheet: Fig.1C-Hbb-bh1
Number of families	1
Number of comparisons per family	7
Alpha	0.05
Dunnett's multiple comparisons test	Mean Diff.	95.00% CI of diff.	Below threshold?	Summary	Adjusted P Value	A-?
Control vs. dCas9-VP64	0.2042	-221.7 to 222.2	No	ns	>0.9999	B	dCas9-VP64
Control vs. VP64-dCas9-VP64	-2.435	-224.4 to 219.5	No	ns	>0.9999	C	VP64-dCas9-VP64
Control vs. dCas9-Suntag+scFV-VP64	-139.4	-361.3 to 82.56	No	ns	0.3355	D	dCas9-Suntag+scFV-VP64
Control vs. dCas9-VP64+MCP-VP64	-20.09	-242.0 to 201.9	No	ns	0.9996	E	dCas9-VP64+MCP-VP64
Control vs. SPH	-480.1	-702.0 to -258.1	Yes	****	<0.0001	F	SPH
Control vs. SAM	-1227	-1449 to -1005	Yes	****	<0.0001	G	SAM
Control vs. dCas9-p300	-3.889	-225.8 to 218.1	No	ns	>0.9999	H	dCas9-p300
Number of families	1
Number of comparisons per family	28
Alpha	0.05
Tukey's multiple comparisons test	Mean Diff.	95.00% CI of diff.	Below threshold?	Summary	Adjusted P Value
Control vs. dCas9-VP64	0.2042	-262.6 to 263.0	No	ns	>0.9999	A-B
Control vs. VP64-dCas9-VP64	-2.435	-265.2 to 260.4	No	ns	>0.9999	A-C
Control vs. dCas9-Suntag+scFV-VP64	-139.4	-402.2 to 123.4	No	ns	0.6072	A-D
Control vs. dCas9-VP64+MCP-VP64	-20.09	-282.9 to 242.7	No	ns	>0.9999	A-E
Control vs. SPH	-480.1	-742.9 to -217.3	Yes	***	0.0002	A-F
Control vs. SAM	-1227	-1490 to -964.5	Yes	****	<0.0001	A-G
Control vs. dCas9-p300	-3.889	-266.7 to 258.9	No	ns	>0.9999	A-H
dCas9-VP64 vs. VP64-dCas9-VP64	-2.64	-265.4 to 260.2	No	ns	>0.9999	B-C
dCas9-VP64 vs. dCas9-Suntag+scFV-VP64	-139.6	-402.4 to 123.2	No	ns	0.6056	B-D
dCas9-VP64 vs. dCas9-VP64+MCP-VP64	-20.29	-283.1 to 242.5	No	ns	>0.9999	B-E
dCas9-VP64 vs. SPH	-480.3	-743.1 to -217.5	Yes	***	0.0002	B-F
dCas9-VP64 vs. SAM	-1228	-1490 to -964.7	Yes	****	<0.0001	B-G
dCas9-VP64 vs. dCas9-p300	-4.093	-266.9 to 258.7	No	ns	>0.9999	B-H
VP64-dCas9-VP64 vs. dCas9-Suntag+scFV-VP64	-137	-399.8 to 125.8	No	ns	0.6263	C-D
VP64-dCas9-VP64 vs. dCas9-VP64+MCP-VP64	-17.65	-280.5 to 245.1	No	ns	>0.9999	C-E
VP64-dCas9-VP64 vs. SPH	-477.6	-740.4 to -214.8	Yes	***	0.0002	C-F
VP64-dCas9-VP64 vs. SAM	-1225	-1488 to -962.1	Yes	****	<0.0001	C-G
VP64-dCas9-VP64 vs. dCas9-p300	-1.453	-264.3 to 261.3	No	ns	>0.9999	C-H
dCas9-Suntag+scFV-VP64 vs. dCas9-VP64+MCP-VP64	119.3	-143.5 to 382.1	No	ns	0.7595	D-E
dCas9-Suntag+scFV-VP64 vs. SPH	-340.7	-603.5 to -77.88	Yes	**	0.0069	D-F
dCas9-Suntag+scFV-VP64 vs. SAM	-1088	-1351 to -825.1	Yes	****	<0.0001	D-G
dCas9-Suntag+scFV-VP64 vs. dCas9-p300	135.5	-127.3 to 398.3	No	ns	0.6376	D-H
dCas9-VP64+MCP-VP64 vs. SPH	-460	-722.8 to -197.2	Yes	***	0.0003	E-F
dCas9-VP64+MCP-VP64 vs. SAM	-1207	-1470 to -944.4	Yes	****	<0.0001	E-G
dCas9-VP64+MCP-VP64 vs. dCas9-p300	16.2	-246.6 to 279.0	No	ns	>0.9999	E-H
SPH vs. SAM	-747.3	-1010 to -484.5	Yes	****	<0.0001	F-G
SPH vs. dCas9-p300	476.2	213.4 to 739.0	Yes	***	0.0002	F-H
SAM vs. dCas9-p300	1223	960.6 to 1486	Yes	****	<0.0001	G-H

## Sheet: Fig.2B-ASCL1
Number of families	1
Number of comparisons per family	3
Alpha	0.05
Dunnett's multiple comparisons test	Mean Diff.	95.00% CI of diff.	Below threshold?	Summary	Adjusted P Value	A-?
Control vs. VP64-dCas9-VP64	-236.1	-624.8 to 152.6	No	ns	0.2603	B	VP64-dCas9-VP64
Control vs. dCas9-VP64+MV	-1571	-1960 to -1182	Yes	****	<0.0001	C	dCas9-VP64+MV
Control vs. VP64-dCas9-VP64+MV	-1288	-1677 to -899.6	Yes	****	<0.0001	D	VP64-dCas9-VP64+MV
Number of families	1
Number of comparisons per family	6
Alpha	0.05
Tukey's multiple comparisons test	Mean Diff.	95.00% CI of diff.	Below threshold?	Summary	Adjusted P Value
Control vs. VP64-dCas9-VP64	-236.1	-668.4 to 196.2	No	ns	0.3614	A-B
Control vs. dCas9-VP64+MV	-1571	-2003 to -1139	Yes	****	<0.0001	A-C
Control vs. VP64-dCas9-VP64+MV	-1288	-1721 to -856.1	Yes	****	<0.0001	A-D
VP64-dCas9-VP64 vs. dCas9-VP64+MV	-1335	-1767 to -902.7	Yes	****	<0.0001	B-C
VP64-dCas9-VP64 vs. VP64-dCas9-VP64+MV	-1052	-1485 to -620.0	Yes	***	0.0002	B-D
dCas9-VP64+MV vs. VP64-dCas9-VP64+MV	282.7	-149.6 to 715.0	No	ns	0.2334	C-D

## Sheet: Fig.2B-MYOD1
Number of families	1
Number of comparisons per family	3
Alpha	0.05
Dunnett's multiple comparisons test	Mean Diff.	95.00% CI of diff.	Below threshold?	Summary	Adjusted P Value	A-?
Control vs. VP64-dCas9-VP64	-43.42	-83.44 to -3.389	Yes	*	0.0349	B	VP64-dCas9-VP64
Control vs. dCas9-VP64+MV	-179.4	-219.5 to -139.4	Yes	****	<0.0001	C	dCas9-VP64+MV
Control vs. VP64-dCas9-VP64+MV	-96.6	-136.6 to -56.57	Yes	***	0.0003	D	VP64-dCas9-VP64+MV
Number of families	1
Number of comparisons per family	6
Alpha	0.05
Tukey's multiple comparisons test	Mean Diff.	95.00% CI of diff.	Below threshold?	Summary	Adjusted P Value
Control vs. VP64-dCas9-VP64	-43.42	-87.93 to 1.095	No	ns	0.0559	A-B
Control vs. dCas9-VP64+MV	-179.4	-223.9 to -134.9	Yes	****	<0.0001	A-C
Control vs. VP64-dCas9-VP64+MV	-96.6	-141.1 to -52.08	Yes	***	0.0005	A-D
VP64-dCas9-VP64 vs. dCas9-VP64+MV	-136	-180.5 to -91.51	Yes	****	<0.0001	B-C
VP64-dCas9-VP64 vs. VP64-dCas9-VP64+MV	-53.18	-97.69 to -8.669	Yes	*	0.0211	B-D
dCas9-VP64+MV vs. VP64-dCas9-VP64+MV	82.84	38.33 to 127.3	Yes	**	0.0015	C-D

## Sheet: Fig.2B-NEUROD1
Number of families	1
Number of comparisons per family	3
Alpha	0.05
Dunnett's multiple comparisons test	Mean Diff.	95.00% CI of diff.	Below threshold?	Summary	Adjusted P Value	A-?
Control vs. VP64-dCas9-VP64	-5.667	-28.20 to 16.86	No	ns	0.8124	B	VP64-dCas9-VP64
Control vs. dCas9-VP64+MV	-118.8	-141.3 to -96.27	Yes	****	<0.0001	C	dCas9-VP64+MV
Control vs. VP64-dCas9-VP64+MV	-98.64	-121.2 to -76.11	Yes	****	<0.0001	D	VP64-dCas9-VP64+MV
Number of families	1
Number of comparisons per family	6
Alpha	0.05
Tukey's multiple comparisons test	Mean Diff.	95.00% CI of diff.	Below threshold?	Summary	Adjusted P Value
Control vs. VP64-dCas9-VP64	-5.667	-30.72 to 19.39	No	ns	0.8847	A-B
Control vs. dCas9-VP64+MV	-118.8	-143.8 to -93.74	Yes	****	<0.0001	A-C
Control vs. VP64-dCas9-VP64+MV	-98.64	-123.7 to -73.59	Yes	****	<0.0001	A-D
VP64-dCas9-VP64 vs. dCas9-VP64+MV	-113.1	-138.2 to -88.08	Yes	****	<0.0001	B-C
VP64-dCas9-VP64 vs. VP64-dCas9-VP64+MV	-92.97	-118.0 to -67.92	Yes	****	<0.0001	B-D
dCas9-VP64+MV vs. VP64-dCas9-VP64+MV	20.16	-4.895 to 45.21	No	ns	0.1208	C-D

## Sheet: Fig.3B-ASCL1
Number of families	1
Number of comparisons per family	5
Alpha	0.05
Dunnett's multiple comparisons test	Mean Diff.	95.00% CI of diff.	Below threshold?	Summary	Adjusted P Value	A-?
Control vs. dCas9-p300	-114.2	-303.4 to 75.03	No	ns	0.3269	B	dCas9-p300
Control vs. VP64-dCas9-p300	-81.75	-271.0 to 107.4	No	ns	0.6117	C	VP64-dCas9-p300
Control vs. dCas9-p300+MV	-640.3	-829.5 to -451.1	Yes	****	<0.0001	D	dCas9-p300+MV
Control vs. VP64-dCas9-p300+MV	-283.1	-472.3 to -93.92	Yes	**	0.004	E	VP64-dCas9-p300+MV
Control vs. dCas9-VP64-MV	-433.5	-622.7 to -244.3	Yes	***	0.0001	F	dCas9-VP64-MV
Number of families	1
Number of comparisons per family	15
Alpha	0.05
Tukey's multiple comparisons test	Mean Diff.	95.00% CI of diff.	Below threshold?	Summary	Adjusted P Value
Control vs. dCas9-p300	-114.2	-333.2 to 104.9	No	ns	0.5275	A-B
Control vs. VP64-dCas9-p300	-81.75	-300.8 to 137.3	No	ns	0.8032	A-C
Control vs. dCas9-p300+MV	-640.3	-859.3 to -421.2	Yes	****	<0.0001	A-D
Control vs. VP64-dCas9-p300+MV	-283.1	-502.2 to -64.08	Yes	**	0.0096	A-E
Control vs. dCas9-VP64-MV	-433.5	-652.6 to -214.5	Yes	***	0.0003	A-F
dCas9-p300 vs. VP64-dCas9-p300	32.42	-186.6 to 251.5	No	ns	0.9953	B-C
dCas9-p300 vs. dCas9-p300+MV	-526.1	-745.1 to -307.0	Yes	****	<0.0001	B-D
dCas9-p300 vs. VP64-dCas9-p300+MV	-169	-388.0 to 50.09	No	ns	0.1731	B-E
dCas9-p300 vs. dCas9-VP64-MV	-319.4	-538.4 to -100.3	Yes	**	0.0038	B-F
VP64-dCas9-p300 vs. dCas9-p300+MV	-558.5	-777.6 to -339.5	Yes	****	<0.0001	C-D
VP64-dCas9-p300 vs. VP64-dCas9-p300+MV	-201.4	-420.4 to 17.67	No	ns	0.0784	C-E
VP64-dCas9-p300 vs. dCas9-VP64-MV	-351.8	-570.8 to -132.7	Yes	**	0.0017	C-F
dCas9-p300+MV vs. VP64-dCas9-p300+MV	357.1	138.1 to 576.2	Yes	**	0.0015	D-E
dCas9-p300+MV vs. dCas9-VP64-MV	206.7	-12.32 to 425.8	No	ns	0.0685	D-F
VP64-dCas9-p300+MV vs. dCas9-VP64-MV	-150.4	-369.5 to 68.63	No	ns	0.263	E-F

## Sheet: Fig.3B-MYOD1
Number of families	1
Number of comparisons per family	5
Alpha	0.05
Dunnett's multiple comparisons test	Mean Diff.	95.00% CI of diff.	Below threshold?	Summary	Adjusted P Value	A-?
Control vs. dCas9-p300	-76.19	-92.06 to -60.32	Yes	****	<0.0001	B	dCas9-p300
Control vs. VP64-dCas9-p300	-43.53	-59.40 to -27.66	Yes	****	<0.0001	C	VP64-dCas9-p300
Control vs. dCas9-p300+MV	-61.7	-77.57 to -45.83	Yes	****	<0.0001	D	dCas9-p300+MV
Control vs. VP64-dCas9-p300+MV	-22.49	-38.36 to -6.616	Yes	**	0.0059	E	VP64-dCas9-p300+MV
Control vs. dCas9-VP64-MV	-75.13	-91.01 to -59.26	Yes	****	<0.0001	F	dCas9-VP64-MV
Number of families	1
Number of comparisons per family	15
Alpha	0.05
Tukey's multiple comparisons test	Mean Diff.	95.00% CI of diff.	Below threshold?	Summary	Adjusted P Value
Control vs. dCas9-p300	-76.19	-94.57 to -57.82	Yes	****	<0.0001	A-B
Control vs. VP64-dCas9-p300	-43.53	-61.90 to -25.15	Yes	****	<0.0001	A-C
Control vs. dCas9-p300+MV	-61.7	-80.07 to -43.32	Yes	****	<0.0001	A-D
Control vs. VP64-dCas9-p300+MV	-22.49	-40.86 to -4.113	Yes	*	0.0141	A-E
Control vs. dCas9-VP64-MV	-75.13	-93.51 to -56.76	Yes	****	<0.0001	A-F
dCas9-p300 vs. VP64-dCas9-p300	32.66	14.29 to 51.04	Yes	***	0.0007	B-C
dCas9-p300 vs. dCas9-p300+MV	14.49	-3.882 to 32.87	No	ns	0.1582	B-D
dCas9-p300 vs. VP64-dCas9-p300+MV	53.7	35.33 to 72.08	Yes	****	<0.0001	B-E
dCas9-p300 vs. dCas9-VP64-MV	1.059	-17.32 to 19.43	No	ns	>0.9999	B-F
VP64-dCas9-p300 vs. dCas9-p300+MV	-18.17	-36.55 to 0.2058	No	ns	0.0532	C-D
VP64-dCas9-p300 vs. VP64-dCas9-p300+MV	21.04	2.665 to 39.42	Yes	*	0.022	C-E
VP64-dCas9-p300 vs. dCas9-VP64-MV	-31.6	-49.98 to -13.23	Yes	***	0.001	C-F
dCas9-p300+MV vs. VP64-dCas9-p300+MV	39.21	20.83 to 57.59	Yes	***	0.0001	D-E
dCas9-p300+MV vs. dCas9-VP64-MV	-13.43	-31.81 to 4.941	No	ns	0.212	D-F
VP64-dCas9-p300+MV vs. dCas9-VP64-MV	-52.64	-71.02 to -34.27	Yes	****	<0.0001	E-F

[truncated: 10 more sheets: Fig.3B-NEUROD1, Fig.4C-ASCL1, Fig.4C-MYOD1, Fig.4C-IL1RN, Fig.4D-ASCL1, Fig.4D-MYOD1, Fig.4D-IL1RN, Fig.5D-miniCMV, Fig.7D-TRE3G, Fig.7D-miniCMV vs TRE3G]
