# Supplementary material for: Comparative analysis of dCas9-VP64 variants and multiplexed guide RNAs mediating CRISPR activation
Source: PLoS One. 2022 Jun 28;17(6):e0270008. doi: 10.1371/journal.pone.0270008 (PMC9239446; doi:10.1371/journal.pone.0270008)
Supplement: S3 Table — (XLSX) [file pone.0270008.s003.xlsx]

## Sheet: Fig.1B
ASCL1
	#1	#2	#3	Ave.	TTEST (vs -)
-	1.10323	0.800613	1.09615	1	NA
VP	7.94416	5.36174	6.35674	6.55421	0.00185135	***
2VP	35.8246	33.2353	33.7847	34.2815	1.93597e-06	***
Suntag-VP	32.0232	34.3775	37.0487	34.4832	2.11347e-05	***
VP+MV	404.898	357.685	290.967	351.184	0.000449019	***
SPH	3111.52	3672.25	3230.61	3338.13	4.02397e-05	***
SAM	3090.75	3101.33	2995.13	3062.4	8.88251e-08	***
p300	155.222	171.742	148.63	158.531	2.14885e-05	***
MYOD1
	#1	#2	#3	Ave.	TTEST (vs -)
-	0.887729	0.552758	1.55951	1	NA
VP	9.66124	7.35515	7.58462	8.20034	0.000807479	***
2VP	30.7717	25.4044	33.092	29.7561	0.000233718	***
Suntag-VP	23.3265	21.1758	24.4947	22.999	2.6918e-05	***
VP+MV	142.441	129.555	143.819	138.605	7.13438e-06	***
SPH	188.291	199.278	217.316	201.628	1.87985e-05	***
SAM	364.376	389.011	456.921	403.436	0.000130034	***
p300	119.344	100.574	87.3901	102.436	0.000397152	***
MYOD1
	#1	#2	#3	Ave.	TTEST (vs -)
-	1.13272	1.10202	0.765265	1	NA
VP	4.50121	4.8905	5.20585	4.86585	8.04004e-05	***
2VP	8.73051	11.6295	10.1375	10.1658	0.000410306	***
Suntag-VP	54.3806	56.3831	51.4679	54.0772	3.16213e-06	***
VP+MV	122.632	171.378	145.458	146.489	0.000495223	***
SPH	121.386	120.701	113.11	118.399	1.56308e-06	***
SAM	298.5	316.548	285.295	300.114	5.01693e-06	***
p300	253.225	302.583	255.042	270.283	7.59601e-05	***

## Sheet: Fig.1C
Neurog2
	#1	#2	#3	Ave.	TTEST (vs -)
-	0.955105	1.12926	0.915636	1	NA
VP	12.6376	6.41193	6.61037	8.5533	0.0209207	*
2VP	23.6521	17.9488	26.4615	22.6875	0.000979446	***
Suntag-VP	11.9082	10.2058	12.7715	11.6285	0.000148998	***
VP+MV	27.3888	36.6447	28.5193	30.8509	0.000513231	***
SPH	198.601	184.994	194.275	192.624	1.15233e-06	***
SAM	188.569	143.519	73.5864	135.225	0.0159621	**
p300	4.99943	8.2648	4.12715	5.79713	0.0190333	**
Hbb-bh1
	#1	#2	#3	Ave.	TTEST (vs -)
-	1.0987	0.960333	0.94097	1	NA
VP	0.626623	1.13078	0.629993	0.7958	0.307373
2VP	4.05532	3.18957	3.06135	3.43541	0.00152684	***
Suntag-VP	139.882	153.381	127.901	140.388	4.57853e-05	***
VP+MV	17.4739	23.7016	22.0856	21.087	0.000422666	***
SPH	379.021	444.723	619.461	481.068	0.00259502	***
SAM	1089.32	1100.27	1495.4	1228.33	0.000779181	***
p300	4.67721	4.70899	5.28029	4.88883	4.30237e-05	***

## Sheet: Fig.2B
ASCL1
	#1	#2	#3	Ave.	TTEST (vs -)
-	0.922587	1.04733	1.03008	1	NA
2VP	206.781	272.602	231.859	237.081	0.000250254	***
VP+MV	1334.19	1932.13	1449.95	1572.09	0.00101328	***
2VP+MV	1255.89	1388.65	1223.58	1289.37	1.40267e-05	***
MYOD1
	#1	#2	#3	Ave.	TTEST (vs -)
-	0.867919	1.41949	0.712595	1	NA
2VP	34.23	55.5043	43.5137	44.416	0.00213874	***
VP+MV	182.494	179.958	178.846	180.433	8.49085e-09	***
2VP+MV	118.786	113.553	60.4488	97.5958	0.00659148	***
NEUROD1
	#1	#2	#3	Ave.	TTEST (vs -)
-	1.39734	0.997958	0.604706	1	NA
2VP	8.6045	6.81017	4.58735	6.66734	0.0087375	***
VP+MV	119.845	132.692	106.853	119.797	9.10256e-05	***
2VP+MV	110.818	104.167	83.9317	99.6388	0.000259488	***

## Sheet: Fig.3B
ASCL1
	#1	#2	#3	Ave.	TTEST (vs -)
-	1.39211	0.438189	1.1697	1	NA
p300	115.748	109.571	120.199	115.172	3.22398e-06	***
VP-p300	88.3854	85.4485	74.4233	82.7524	4.34371e-05	***
p300+MV	603.422	646.961	673.403	641.262	6.1467e-06	***
VP-p300+MV	287.961	319.717	244.689	284.122	0.000200835	***
VP+MV	279.207	644.221	380.191	434.54	0.0163456	*
MYOD1
	#1	#2	#3	Ave.	TTEST (vs -)
-	1.04733	1.04783	0.904844	1	NA
p300	80.6703	81.6104	69.2947	77.1918	4.29246e-05	***
VP-p300	45.9146	46.6647	41.0079	44.5291	1.63882e-05	***
p300+MV	51.918	75.1484	61.0298	62.6987	0.000798621	***
VP-p300+MV	22.5292	24.6697	23.2665	23.4885	3.66646e-06	***
VP+MV	76.8144	84.4166	67.168	76.133	0.000113486	***
NEUROD1
	#1	#2	#3	Ave.	TTEST (vs -)
-	0.963154	0.869405	1.16744	1	NA
p300	275.473	262.888	263.895	267.419	3.16345e-07	***
VP-p300	190.988	215.372	244.904	217.088	0.00015699	***
p300+MV	667.004	558.476	602.792	609.424	4.23723e-05	***
VP-p300+MV	458.132	532.685	495.099	495.305	2.12938e-05	***
VP+MV	109.235	125.705	98.5633	111.168	0.000152966	***

## Sheet: Fig.4C
ASCL1
	#1	#2	#3	Ave.	TTEST (vs -)
-	0.459691	1.24336	1.29695	1	NA
2VP_single	123.012	133.691	116.59	124.431	1.59135e-05	***
VP+MV_single	858.422	965.272	925.134	916.276	8.00059e-06	***
p300+MV_single	1084.39	1189.74	1321.03	1198.39	6.26995e-05	***
-	0.415636	1.11042	1.47395	1	NA
2VP_multi	6079.31	6528.27	6368.12	6325.23	1.11381e-06	***
VP+MV_multi	19511.8	22503.3	20710.8	20908.6	1.77197e-05	***
p300+MV_multi	19082.3	17202	17821.4	18035.3	5.27998e-06	***
MYOD1
	#1	#2	#3	Ave.	TTEST (vs -)
-	1.21183	0.822846	0.965323	1	NA
2VP_single	14.1308	16.8466	17.6431	16.2068	0.000141936	***
VP+MV_single	64.627	83.6086	81.0628	76.4328	0.000222871	***
p300+MV_single	21.2775	44.2442	36.9772	34.1663	0.00808404	***
-	1.16477	1.09177	0.74346	1	NA
2VP_multi	187.155	219.73	209.86	205.582	2.92018e-05	***
VP+MV_multi	891.205	897.534	1057.43	948.722	6.36514e-05	***
p300+MV_multi	940.074	981.064	999.697	973.612	6.43559e-07	***
IL1RN
	#1	#2	#3	Ave.	TTEST (vs -)
-	0.906426	1.55499	0.538582	1	NA
2VP_single	4.10625	4.52713	2.35302	3.66214	0.0217405	*
VP+MV_single	208.08	292.214	224.7	241.665	0.000727332	***
p300+MV_single	6003.11	6710.69	7296.45	6670.08	5.80622e-05	***
-	0.261034	1.81478	0.924185	1	NA
2VP_multi	216.431	183.573	205.081	201.695	3.15248e-05	***
VP+MV_multi	5121.67	5324.97	5466.24	5304.3	7.56856e-07	***
p300+MV_multi	16332.6	14119.3	14473.2	14975	2.61281e-05	***

## Sheet: Fig.4D
ASCL1
	#1	#2	#3	Ave.	TTEST (vs -)
-	0.796899	1.21603	0.987076	1	NA
VP+MV_multi	12397.6	13172.9	12161.1	12577.2	2.08313e-06	***
p300+MV_multi	11151.1	10642.8	9863.64	10552.5	9.43153e-06	***
SAM_single	2521.7	2292.57	2354.82	2389.7	4.01296e-06	***
MYOD1
	#1	#2	#3	Ave.	TTEST (vs -)
-	1.21167	0.665352	1.12297	1	NA
VP+MV_multi	2677.17	2329.05	2008.89	2338.37	0.000266541	***
p300+MV_multi	1954.17	1636.05	1629.61	1739.94	8.42859e-05	***
SAM_single	457.843	388.874	344.447	397.055	0.000275936	***
IL1RN
	#1	#2	#3	Ave.	TTEST (vs -)
-	1.16494	0.603234	1.23183	1	NA
VP+MV_multi	1294.84	1473.08	1563.17	1443.7	5.24603e-05	***
p300+MV_multi	7062.86	6629.12	6679.9	6790.63	9.89101e-07	***
SAM_single	36039.8	41771.9	37078.9	38296.9	2.65869e-05	***

## Sheet: Fig.5D
miniCMV
	#1	#2	#3	#4	Ave.	TTEST (vs -)
-	0.0839865	0.0947186	0.0995295	0.0872388	0.0913684	NA
VP	1.01712	0.780703	1.01682	1.08086	0.973875	1.10438e-05	***
2VP	6.67557	9.08079	9.48296	10.0918	8.83279	2.37616e-05	***
VP+MV	24.1504	26.32	24.5609	24.3303	24.8404	4.57727e-09	***
p300+MV	109.313	97.8133	80.7877	68.5786	89.1233	6.20952e-05	***
TRE3G
	#1	#2	#3	#4	Ave.	TTEST (vs -)
-	-0.095991	-0.08094	-0.0809976	-0.0465416	-0.0761176	NA
VP	82.2937	89.2613	81.0248	75.4842	82.016	1.11589e-07	***
2VP	252.675	276.779	265.437	252.938	261.957	7.6251e-09	***
VP+MV	514.95	581.139	478.754	584.899	539.935	8.03522e-07	***
p300+MV	235.925	231.41	254.123	249.655	242.778	8.25457e-09	***
